# Supplementary material for: Upcycling Coffee Waste into Sustainable Nano Zerovalent Iron for Environmental Contaminant Remediation: Characterization, Applicability and Cytotoxicity
Source: Nanomaterials (Basel). 2025 Nov 27;15(23):1788. doi: 10.3390/nano15231788 (PMC12693293; doi:10.3390/nano15231788)
Supplement: Supplementary file 1 [file nanomaterials-15-01788-s001.zip]

Archive with 1 entries (1 files):
- nanomaterials-4006811-supplementary.pdf
